# Supplementary material for: Sulforaphane Reduces the Chronic Inflammatory Immune Response of Human Dendritic Cells
Source: Nutrients. 2023 Jul 31;15(15):3405. doi: 10.3390/nu15153405 (PMC10421388; doi:10.3390/nu15153405)
Supplement: Supplementary file 1 [file nutrients-15-03405-s001.zip]

Archive with 1 entries (1 files):
- nutrients-2461316-supplementary.pdf
